# Supplementary material for: Exploratory analysis of serum HER2 extracellular domain for HER2 positive gastric cancer treated with SOX plus trastuzumab
Source: Int J Clin Oncol. 2024 Apr 8;29(6):801–12. doi: 10.1007/s10147-024-02509-z (PMC11130043; doi:10.1007/s10147-024-02509-z)
Supplement: Supplementary file 3 — Supplementary file3 (XLSX 11 KB) [file 10147_2024_2509_MOESM3_ESM.xlsx]

## Sheet: Sheet1
ESM 3 Objective Response Rates in both Cohorts
	sHER2 ECD Cohort N=43 (%)	HIGHSOX N=75 (%)
CR	1 (2.3)	1 (1.3)
PR	30 (69.8)	52 (69.3)
SD	8 (18.6)	17 (22.7)
PD	3 (7)	4 (5.3)
NA	1 (2.3)	1 (1.3)
ORR (%)	72.1 (56.3-84.7)	70.7 (59.0-80.6)
DCS (%)	90.7 (77.9-97.4)	93.3 (85.1-97.8)
Abbreviations: ECD; Extracellular Domain, CR; Complete Response,
PR; Partial Response, SD; Stable Disease, PD; Progression Disease
NA; Not Appricable, ORR; Objective Response Rates, DCR;
Disease Control Rates
